# Supplementary material for: Tunnel Technique in Bone Augmentation Procedures for Dental Implant Rehabilitation: A Systematic Review
Source: Dent J (Basel). 2024 Dec 11;12(12):405. doi: 10.3390/dj12120405 (PMC11674451; doi:10.3390/dj12120405)
Supplement: Supplementary file 1 [file dentistry-12-00405-s001.zip]

Archive with 2 entries (2 files):
- dentistry-3341327-supplementary materials.pdf
- dentistry-3341327_PRISMA 2020 checklist.pdf
